# Supplementary material for: COVID-19 in Africa: Underreporting, demographic effect, chaotic dynamics, and mitigation strategy impact
Source: PLoS Negl Trop Dis. 2022 Sep 16;16(9):e0010735. doi: 10.1371/journal.pntd.0010735 (PMC9518880; doi:10.1371/journal.pntd.0010735)
Supplement: S1 File — This file provides the total number of cases and deaths, on 10 January 2022, for 150 countries in the world, as provided by the Center for System Science and Engineering of the John Hopkins University [32]. It also includes the number of hospital beds per inhabitants and the number of people of 60-year old and older from the United Nations [30] and the World Bank [31], respectively. (XLS) [file pntd.0010735.s012.xls]

## Sheet: Feuil1
COUNTRY	Cumulative cases (10/19/21)	Cumulative deaths (10/19/21)	Hospital beds (per 1 000 people)	Total Population	Population >= 60 years-old	Cases/1k inhab	Deaths/1k inhab	Cases/1k inhab >= 60 years-old	Deaths/1k inhab >= 60 years-old	Cases*5.5/(1k inhab * Hospital beds per 1k inhab)	Deaths*5.5/(1k inhab * Hospital beds per 1k inhab)	Cases*5.5/(1k inhab >= 60 years-old * Hospital beds per 1k inhab)	Deaths*5.5/(1k inhab >= 60 years-old * Hospital beds per 1k inhab)	1/wa	1/wb	1/w
Albania	220487	3241	2.89	2850000	603000	77.3639	1.13719	365.65	5.37479	147.232	2.16421	695.874	10.2288	4.72637	1.90311	8.99482	365.65	147.232	695.874	25.4032	10.2288	48.3453
Austria	1350225	13855	7.27	8915000	2289000	151.455	1.55412	589.875	6.05286	114.581	1.17575	446.261	4.57919	3.89471	0.756534	2.94648	589.875	114.581	446.261	23.5742	4.57919	17.8346
Belarus	708931	5724	10.83	9410000	2129000	75.338	0.608289	332.988	2.68859	38.2603	0.308919	169.107	1.36539	4.41992	0.507849	2.24465	332.988	38.2603	169.107	11.8833	1.36539	6.03493	Cases	mean	std		mean	std			mean	std			mean	std
Belgium	2286532	28518	5.58	11543000	2956000	198.088	2.47059	773.522	9.6475	195.248	2.43517	762.432	9.50918	3.90494	0.985663	3.84895	773.522	195.248	762.432	37.6729	9.50918	37.1328	Europe	146.5	56.8801	0.38826	582.638	235.892	0.404869	1.04278	187.847	106.63	0.567642	1.46202	751.59	452.312	0.601806	1.55001
Bosnia and Herzegovina	302587	13645	3.49	3281000	829000	92.224	4.15879	365.002	16.4596	145.339	6.55397	575.219	25.9392	3.95778	1.57593	6.23719	365.002	145.339	575.219	65.1434	25.9392	102.662	America	70.2813	47.8575	0.680942	491.246	275.011	0.559823	0.822131	227.844	144.964	0.636242	0.934355	1873.36	1566.07	0.835968	1.22766
Bulgaria	787178	31672	7.45	6923000	1952000	113.705	4.5749	403.267	16.2254	83.9431	3.37744	297.714	11.9785	3.54662	0.738255	2.61831	403.267	83.9431	297.714	57.5453	11.9785	42.4831	Asia very large	52.8786	56.9598	1.07718	628.219	781.951	1.24471	1.15553	147.929	154.46	1.04415	0.969333	2046.6	2905.67	1.41976	1.31803
Croatia	767183	12918	5.54	4041000	1143000	189.85	3.19673	671.201	11.3018	188.479	3.17365	666.355	11.2202	3.53543	0.99278	3.50991	671.201	188.479	666.355	39.9569	11.2202	39.6684	Africa	13.3932	21.855	1.63179	207.936	309.084	1.48644	0.910923	49.6518	58.3841	1.17587	0.720599	852.197	847.758	0.994791	0.60963
Cyprus	208559	661	3.4	1207000	238000	172.791	0.547639	876.298	2.77731	279.515	0.885886	1417.54	4.49271	5.07143	1.61765	8.20378	876.298	279.515	1417.54	14.0849	4.49271	22.7845	World	65.7601	68.3137	1.03883	463.675	508.506	1.09669	1.05569	139.502	134.465	0.963891	0.92786	1333.83	1837.66	1.37773	1.32623
Czech Republic	2530917	36624	6.62	10690000	2796000	236.756	3.42601	905.192	13.0987	196.7	2.84638	752.048	10.8826	3.82332	0.830816	3.17647	905.192	196.7	752.048	50.0806	10.8826	41.6077	Deaths	mean	std		mean	std			mean	std			mean	std
Denmark	983899	3394	2.6	5834000	1524000	168.649	0.581762	645.603	2.22703	356.758	1.23065	1365.7	4.71103	3.82808	2.11538	8.09787	645.603	356.758	1365.7	8.52527	4.71103	18.0342	Europe	2.16986	1.13813	0.52452	34.7564	22.0839	0.635392	1.21138	10.0116	5.72983	0.572317	1.09113	40.5053	26.1663	0.645996	1.23159
Estonia	253775	1956	4.57	1325000	356000	191.528	1.47623	712.851	5.49438	230.505	1.77664	857.917	6.61249	3.72191	1.2035	4.47932	712.851	230.505	857.917	20.4496	6.61249	24.6111	America	1.66567	1.30124	0.781213	104.536	92.8148	0.887873	1.13653	52.9095	53.6592	1.01417	1.2982	500.79	623.967	1.24597	1.59491
Finland	328847	1656	3.61	5529000	1603000	59.4768	0.299512	205.145	1.03306	90.6156	0.45632	312.547	1.57392	3.44916	1.52355	5.25495	205.145	90.6156	312.547	3.5632	1.57392	5.42869	Asia very large	0.58091	0.728258	1.25365	79.1639	96.3337	1.21689	0.970678	20.7893	22.1959	1.06766	0.851641	313.81	423.382	1.34917	1.07619
France	11963184	123151	5.91	67202000	18038000	178.018	1.83255	663.221	6.82731	165.668	1.70542	617.211	6.35367	3.72558	0.930626	3.46712	663.221	165.668	617.211	25.4357	6.35367	23.6711	Africa	0.257254	0.468369	1.82065	64.8499	93.2198	1.43747	0.789539	15.8465	15.8882	1.00263	0.550702	301.659	301.467	0.999363	0.548906
Germany	7570361	114127	8	83152000	23810000	91.0424	1.37251	317.949	4.79324	62.5917	0.943601	218.59	3.29535	3.49231	0.6875	2.40097	317.949	62.5917	218.59	16.7395	3.29535	11.5084		1.03441	1.18677	1.14729	68.0806	88.3444	1.29764	1.13105	21.7932	29.4942	1.35337	1.17962	274.326	401.248	1.46267	1.27489
Greece	1535382	21479	4.2	10658000	3066000	144.059	2.01529	500.777	7.00554	188.649	2.63908	655.779	9.17393	3.47619	1.30952	4.55215	500.777	188.649	655.779	24.3526	9.17393	31.8903
Hungary	1297612	39947	7.01	9743000	2606000	133.184	4.10007	497.932	15.3289	104.495	3.21689	390.675	12.0269	3.73868	0.784593	2.93334	497.932	104.495	390.675	57.3097	12.0269	44.9648
Ireland	978104	5952	2.97	4983000	978000	196.288	1.19446	1000.11	6.08589	363.497	2.21197	1852.05	11.2702	5.09509	1.85185	9.43536	1000.11	363.497	1852.05	31.0082	11.2702	57.4225
Italy	7554344	139265	3.14	60177000	17957000	125.535	2.31426	420.691	7.75547	219.887	4.05363	736.879	13.5844	3.35117	1.75159	5.86989	420.691	219.887	736.879	25.9899	13.5844	45.5237
Latvia	288715	4661	5.49	1894000	523000	152.437	2.46093	552.036	8.91205	152.714	2.46541	553.042	8.92828	3.62141	1.00182	3.62801	552.036	152.714	553.042	32.2742	8.92828	32.333
Lithuania	544242	7554	6.43	2760000	758000	197.189	2.73696	717.997	9.9657	168.669	2.3411	614.15	8.52432	3.64116	0.855365	3.11452	717.997	168.669	614.15	36.2867	8.52432	31.0384
Moldova	380985	10380	5.66	2656000	502000	143.443	3.90813	758.934	20.6773	139.388	3.79766	737.48	20.0928	5.29084	0.971731	5.14127	758.934	139.388	737.48	109.4	20.0928	106.308
Netherlands	3371037	21088	3.17	17380000	4623000	193.961	1.21335	729.188	4.56154	336.525	2.10518	1265.15	7.91434	3.75946	1.73502	6.52273	729.188	336.525	1265.15	17.1489	7.91434	29.7537
North Macedonia	234277	8042	4.28	2083000	431000	112.471	3.86078	543.566	18.6589	144.53	4.96128	698.508	23.9776	4.83295	1.28505	6.21056	543.566	144.53	698.508	90.1776	23.9776	115.882
Norway	450908	1350	3.53	5391000	1255000	83.6409	0.250417	359.289	1.0757	130.319	0.390169	559.799	1.67602	4.29562	1.55807	6.69289	359.289	130.319	559.799	4.62078	1.67602	7.19952
Poland	422984	99761	6.54	37914000	9836000	11.1564	2.63124	43.0037	10.1424	9.3823	2.21282	36.1652	8.52957	3.85462	0.840979	3.24165	43.0037	9.3823	36.1652	39.0952	8.52957	32.8782
Portugal	1499976	19029	3.45	10254000	3011000	146.282	1.85576	498.165	6.31983	233.203	2.95846	794.177	10.0751	3.40551	1.5942	5.42908	498.165	233.203	794.177	21.5223	10.0751	34.3108
Romania	1848641	59027	6.89	19248000	4992000	96.0433	3.06666	370.321	11.8243	76.6673	2.44798	295.612	9.43886	3.85577	0.798258	3.0779	370.321	76.6673	295.612	45.5918	9.43886	36.3941
Russia	10485705	310513	7.12	144379000	32358000	72.6262	2.15068	324.053	9.59617	56.1017	1.66134	250.322	7.41277	4.46193	0.772472	3.44671	324.053	56.1017	250.322	42.8174	7.41277	33.0753
Serbia	1359544	12936	5.61	6912000	1751000	196.693	1.87153	776.439	7.38778	192.837	1.83483	761.214	7.24292	3.94746	0.980392	3.87006	776.439	192.837	761.214	29.1629	7.24292	28.5911
Slovakia	1398557	16989	5.7	5456000	1272000	256.334	3.11382	1099.49	13.3561	247.34	3.00456	1060.92	12.8875	4.28931	0.964912	4.13881	1099.49	247.34	1060.92	57.2886	12.8875	55.2784
Slovenia	493289	5662	4.43	2088000	579000	236.25	2.71169	851.967	9.77893	293.312	3.36665	1057.75	12.1409	3.60622	1.24153	4.47725	851.967	293.312	1057.75	35.2649	12.1409	43.7827
Spain	7457300	90136	2.97	47133000	12379000	158.218	1.91238	602.415	7.28136	292.997	3.54144	1115.58	13.484	3.8075	1.85185	7.05092	602.415	292.997	1115.58	27.7238	13.484	51.3403
Sweden	1416650	15377	2.14	10340000	2682000	137.007	1.48714	528.207	5.73341	352.12	3.82208	1357.54	14.7354	3.85533	2.57009	9.90856	528.207	352.12	1357.54	22.1042	14.7354	56.8098
Switzerland	1546877	12387	4.63	8633000	2184000	179.182	1.43484	708.277	5.6717	212.851	1.70446	841.366	6.73744	3.95284	1.1879	4.6956	708.277	212.851	841.366	22.4193	6.73744	26.632
Ukraine	3885416	103716	7.46	44119000	10431000	88.0667	2.35082	372.487	9.94305	64.9286	1.73318	274.622	7.33067	4.2296	0.737265	3.11834	372.487	64.9286	274.622	42.0552	7.33067	31.0058
United Kingdom	14617314	150230	2.46	67158000	16390000	217.656	2.23696	891.843	9.16595	486.628	5.00134	1993.96	20.493	4.0975	2.23577	9.16107	891.843	486.628	1993.96	37.5575	20.493	83.97
Argentina	6399196	117543	4.99	45350000	7045000	141.107	2.59191	908.332	16.6846	155.529	2.85681	1001.17	18.3898	6.43719	1.1022	7.0951	908.332	155.529	1001.17	107.402	18.3898	118.379
Bolivia	686023	19999	1.29	11673000	1210000	58.7701	1.71327	566.961	16.5281	250.57	7.30464	2417.28	70.4686	9.64711	4.26357	41.1311	566.961	250.57	2417.28	159.448	70.4686	679.819
Brazil	22563104	620366	2.09	212559000	29857000	106.15	2.91856	755.706	20.7779	279.342	7.68042	1988.7	54.6787	7.11924	2.63158	18.7348	755.706	279.342	1988.7	147.923	54.6787	389.271
Canada	2598904	30924	2.52	37916000	9438000	68.5437	0.815592	275.366	3.27654	149.599	1.78006	600.997	7.15118	4.01738	2.18254	8.76808	275.366	149.599	600.997	13.1631	7.15118	28.729
Chile	1883478	39285	2.06	19116000	3322000	98.5289	2.05508	566.971	11.8257	263.063	5.48688	1513.76	31.5735	5.75436	2.6699	15.3636	566.971	263.063	1513.76	68.0494	31.5735	181.685
Colombia	5357767	130395	1.71	50883000	6696000	105.296	2.56264	800.144	19.4736	338.671	8.24242	2573.56	62.6343	7.59901	3.21637	24.4413	800.144	338.671	2573.56	147.98	62.6343	475.959
Costa Rica	591745	7382	1.1	5094000	766000	116.165	1.44916	772.513	9.63708	580.825	7.24578	3862.57	48.1854	6.65013	5	33.2507	772.513	580.825	3862.57	64.0878	48.1854	320.439
Cuba	979929	8495	5.33	11327000	2407000	86.5127	0.749978	407.116	3.52929	89.272	0.773898	420.101	3.64186	4.70586	1.03189	4.85595	407.116	89.272	420.101	16.6083	3.64186	17.1381
Dominican Republic	462382	4255	1.56	10848000	1206000	42.6237	0.392238	383.401	3.52819	150.276	1.38289	1351.74	12.4391	8.99502	3.52564	31.7132	383.401	150.276	1351.74	31.7362	12.4391	111.89
Ecuador	559950	33699	1.39	17643000	1940000	31.7378	1.91005	288.634	17.3706	125.581	7.55775	1142.08	68.7327	9.09433	3.95683	35.9848	288.634	125.581	1142.08	157.974	68.7327	625.078
El Salvador	122628	3827	1.2	6486000	782000	18.9066	0.59004	156.813	4.89386	86.6551	2.70435	718.728	22.4302	8.29412	4.58333	38.0147	156.813	86.6551	718.728	40.5903	22.4302	186.039
Guatemala	639048	16126	0.44	16918000	1224000	37.7733	0.953186	522.098	13.1748	472.166	11.9148	6526.23	164.685	13.8219	12.5	172.774	522.098	472.166	6526.23	182.101	164.685	2276.27
Haiti	26807	780	0.71	11403000	883000	2.35087	0.0684031	30.359	0.883352	18.211	0.529883	235.175	6.84287	12.9139	7.74648	100.037	30.359	18.211	235.175	11.4075	6.84287	88.3683
Honduras	381254	10443	0.64	9905000	730000	38.4911	1.05432	522.266	14.3055	330.783	9.06053	4488.22	122.938	13.5685	8.59375	116.604	522.266	330.783	4488.22	194.104	122.938	1668.08
Jamaica	102505	2499	1.72	2961000	393000	34.6184	0.843972	260.827	6.35878	110.698	2.69875	834.04	20.3333	7.53435	3.19767	24.0924	260.827	110.698	834.04	47.9093	20.3333	153.198
Mexico	4125388	300334	0.98	128933000	14491000	31.9964	2.32938	284.686	20.7256	179.571	13.0731	1597.73	116.317	8.89745	5.61224	49.9347	284.686	179.571	1597.73	184.405	116.317	1034.92
Nicaragua	17526	218	0.93	6625000	576000	2.64543	0.0329057	30.4271	0.378472	15.645	0.194603	179.945	2.23828	11.5017	5.91398	68.021	30.4271	15.645	179.945	4.35309	2.23828	25.7441
Panama	529454	7469	2.25	4315000	528000	122.701	1.73094	1002.75	14.1458	299.935	4.23118	2451.18	34.5787	8.17235	2.44444	19.9769	1002.75	299.935	2451.18	115.605	34.5787	282.589
Paraguay	475686	16670	0.83	7133000	706000	66.6881	2.33703	673.776	23.6119	441.909	15.4863	4464.78	156.464	10.1034	6.62651	66.9502	673.776	441.909	4464.78	238.56	156.464	1580.82
Peru	2375813	203067	1.59	32972000	4124000	72.0555	6.15877	576.094	49.2403	249.248	21.3039	1992.78	170.328	7.99515	3.45912	27.6562	576.094	249.248	1992.78	393.684	170.328	1361.8
Trinidad and Tobago	97354	3082	3.02	1399000	237000	69.5883	2.203	410.776	13.0042	126.734	4.01209	748.103	23.6832	5.90295	1.82119	10.7504	410.776	126.734	748.103	76.7633	23.6832	139.801
United States of America	61558085	839500	2.87	330139000	75521000	186.461	2.54287	815.112	11.1161	357.33	4.87309	1562.06	21.3027	4.37149	1.91638	8.37741	815.112	357.33	1562.06	48.5939	21.3027	93.1243
Uruguay	456179	6199	2.43	3474000	703000	131.312	1.7844	648.903	8.81792	297.209	4.03876	1468.71	19.9583	4.94168	2.26337	11.1849	648.903	297.209	1468.71	43.5753	19.9583	98.6273
Venezuela	447288	5357	0.87	28436000	3444000	15.7296	0.188388	129.875	1.55546	99.4402	1.19096	821.046	9.83336	8.25668	6.32184	52.1974	129.875	99.4402	821.046	12.8429	9.83336	81.1909
Australia	1143036	1216	3.84	25653000	5586000	44.5576	0.0474019	204.625	0.217687	63.8195	0.0678933	293.083	0.311791	4.59237	1.43229	6.57762	204.625	63.8195	293.083	0.9997	0.311791	1.43186
New Zealand	14756	51	2.57	5018000	1114000	2.94061	0.0101634	13.246	0.045781	6.29314	0.0217505	28.3474	0.0979748	4.50449	2.14008	9.63996	13.246	6.29314	28.3474	0.20622	0.0979748	0.441327
Afghanistan	158394	7373	0.39	38928000	1644000	4.0689	0.189401	96.3467	4.48479	57.3819	2.67104	1358.74	63.2471	23.6788	14.1026	333.932	96.3467	57.3819	1358.74	106.195	63.2471	1497.62
Armenia	354981	8004	4.2	2963000	547000	119.805	2.70132	648.96	14.6325	156.887	3.53744	849.828	19.1617	5.41682	1.30952	7.09345	648.96	156.887	849.828	79.2618	19.1617	103.795
Azerbaijan	621563	8457	4.82	10113000	1177000	61.4618	0.83625	528.091	7.18522	70.1327	0.954228	602.593	8.1989	8.59218	1.14108	9.80436	528.091	70.1327	602.593	61.7367	8.1989	70.4464
Bahrain	294466	1397	1.74	1702000	90000	173.012	0.820799	3271.84	15.5222	546.876	2.59448	10342	49.0645	18.9111	3.16092	59.7765	3271.84	546.876	10342	293.542	49.0645	927.864
Bangladesh	1595931	28105	0.79	164689000	13109000	9.69057	0.170655	121.743	2.14395	67.466	1.1881	847.579	14.9262	12.563	6.96203	87.4643	121.743	67.466	847.579	26.9345	14.9262	187.519
Burma (Myanmar)	532167	19293	1.04	54410000	5443000	9.78068	0.354586	97.7709	3.54455	51.7248	1.87521	517.058	18.7452	9.99633	5.28846	52.8652	97.7709	51.7248	517.058	35.4325	18.7452	187.383
Cambodia	120636	3015	0.9	16719000	1265000	7.2155	0.180334	95.3644	2.3834	44.0947	1.10204	582.783	14.5652	13.2166	6.11111	80.7681	95.3644	44.0947	582.783	31.5004	14.5652	192.503
China	116918	4849	4.31	1402667000	243415000	0.0833541	0.00345699	0.480324	0.0199207	0.106368	0.00441147	0.612942	0.0254209	5.76245	1.2761	7.35348	0.480324	0.106368	0.612942	0.114792	0.0254209	0.146486
Georgia	962827	14218	2.89	3710000	798000	259.522	3.83235	1206.55	17.817	493.9	7.29339	2296.2	33.9079	4.64912	1.90311	8.84781	1206.55	493.9	2296.2	82.8336	33.9079	157.642
India	35875790	484213	0.53	1380004000	139611000	25.9969	0.350878	256.97	3.4683	269.779	3.64119	2666.67	35.9918	9.88464	10.3774	102.576	256.97	269.779	2666.67	34.2829	35.9918	355.766
Indonesia	4266649	144136	1.04	273524000	27523000	15.5988	0.526959	155.021	5.23693	82.4937	2.7868	819.824	27.6953	9.93802	5.28846	52.5568	155.021	82.4937	819.824	52.0447	27.6953	275.236
Iran	6208337	131915	1.56	83993000	8646000	73.9149	1.57055	718.059	15.2573	260.598	5.53719	2531.62	53.7919	9.71467	3.52564	34.2504	718.059	260.598	2531.62	148.22	53.7919	522.571
Iraq	2098908	24212	1.32	40222000	2054000	52.1831	0.601959	1021.86	11.7877	217.43	2.50816	4257.77	49.1155	19.5823	4.16667	81.5928	1021.86	217.43	4257.77	230.831	49.1155	961.794
Israel	1557597	8271	2.98	9198000	1513000	169.341	0.899217	1029.48	5.46662	312.542	1.65963	1900.04	10.0894	6.07931	1.84564	11.2202	1029.48	312.542	1900.04	33.2333	10.0894	61.3366
Japan	1770545	18401	12.98	125769000	43170000	14.0778	0.146308	41.0133	0.426245	5.96515	0.0619949	17.3785	0.180612	2.91334	0.423729	1.23447	41.0133	5.96515	17.3785	1.2418	0.180612	0.526186
Jordan	1047953	12372	1.47	10203000	620000	102.71	1.21258	1690.25	19.9548	384.29	4.53688	6324.05	74.661	16.4565	3.7415	61.5718	1690.25	384.29	6324.05	328.386	74.661	1228.65
Kazakhstan	1083988	18284	6.06	18733000	2290000	57.8652	0.976032	473.357	7.98428	52.5179	0.885837	429.615	7.24646	8.18035	0.907591	7.42441	473.357	52.5179	429.615	65.3142	7.24646	59.2786
Korea, South	670483	6114	12.43	51727000	11976000	12.962	0.118197	55.9856	0.510521	5.73538	0.0522998	24.7724	0.225894	4.31922	0.442478	1.91116	55.9856	5.73538	24.7724	2.20505	0.225894	0.975687
Kuwait	437602	2472	2.04	4271000	279000	102.459	0.578787	1568.47	8.86022	276.237	1.56046	4228.71	23.8878	15.3082	2.69608	41.2722	1568.47	276.237	4228.71	135.634	23.8878	365.681
Kyrgyzstan	186065	2819	4.41	6564000	531000	28.3463	0.429464	350.405	5.30885	35.3525	0.535612	437.013	6.62102	12.3616	1.24717	15.4169	350.405	35.3525	437.013	65.6258	6.62102	81.8462
Laos	119521	448	1.5	7276000	495000	16.4267	0.0615723	241.457	0.905051	60.2314	0.225765	885.341	3.31852	14.699	3.66667	53.8963	241.457	60.2314	885.341	13.3033	3.31852	48.7789
Lebanon	780833	9298	2.73	6825000	764000	114.408	1.36234	1022.03	12.1702	230.492	2.74465	2059.04	24.5186	8.93325	2.01465	17.9974	1022.03	230.492	2059.04	108.719	24.5186	219.031
Malaysia	2788860	31696	1.88	32366000	3548000	86.1663	0.979299	786.037	8.93348	252.082	2.86497	2299.58	26.1352	9.12232	2.92553	26.6876	786.037	252.082	2299.58	81.4941	26.1352	238.414
Mongolia	396337	2074	8	3278000	239000	120.908	0.632703	1658.31	8.67782	83.1244	0.434983	1140.09	5.966	13.7155	0.6875	9.42939	1658.31	83.1244	1140.09	119.021	5.966	81.8266
Nepal	833946	11606	0.3	29137000	2521000	28.6215	0.398325	330.8	4.60373	524.728	7.30263	6064.66	84.4017	11.5577	18.3333	211.891	330.8	524.728	6064.66	53.2086	84.4017	975.491
Oman	308261	4119	1.47	5107000	218000	60.3605	0.80654	1414.04	18.8945	225.839	3.01767	5290.63	70.6937	23.4266	3.7415	87.6506	1414.04	225.839	5290.63	442.634	70.6937	1656.11
Pakistan	1307174	28974	0.63	220892000	14885000	5.91771	0.131168	87.8182	1.94652	51.6625	1.14512	766.667	16.9935	14.8399	8.73016	129.555	87.8182	51.6625	766.667	28.8862	16.9935	252.181
Philippines	2998530	52293	0.99	109581000	9433000	27.3636	0.477209	317.877	5.54362	152.02	2.65116	1765.98	30.7979	11.6168	5.55556	64.5376	317.877	152.02	1765.98	64.399	30.7979	357.772
Qatar	274529	619	1.25	2881000	103000	95.2895	0.214856	2665.33	6.00971	419.274	0.945366	11727.5	26.4427	27.9709	4.4	123.072	2665.33	419.274	11727.5	168.097	26.4427	739.626
Saudi Arabia	583531	8895	2.24	34814000	2037000	16.7614	0.255501	286.466	4.36672	41.1552	0.627345	703.376	10.7218	17.0908	2.45536	41.9641	286.466	41.1552	703.376	74.6308	10.7218	183.245
Singapore	286397	838	2.49	5751000	1204000	49.7995	0.145714	237.871	0.696013	109.999	0.321858	525.418	1.53738	4.77658	2.20884	10.5507	237.871	109.999	525.418	3.32456	1.53738	7.34341
Sri Lanka	592128	15134	4.15	21898000	3599000	27.0403	0.691113	164.526	4.20506	35.8365	0.915933	218.046	5.57297	6.08447	1.3253	8.06375	164.526	35.8365	218.046	25.5855	5.57297	33.9085
Syria	50527	2930	1.4	17501000	1318000	2.88709	0.167419	38.3361	2.22307	11.3421	0.657718	150.606	8.73347	13.2785	3.92857	52.1653	38.3361	11.3421	150.606	29.5189	8.73347	115.967
Tajikistan	17493	125	4.67	9538000	549000	1.83403	0.0131055	31.8634	0.227687	2.16	0.0154347	37.5265	0.268154	17.3734	1.17773	20.4612	31.8634	2.16	37.5265	3.95569	0.268154	4.65874
Thailand	2277476	21838	2.1	69800000	13412000	32.6286	0.312865	169.809	1.62824	85.4558	0.819409	444.737	4.26445	5.20429	2.61905	13.6303	169.809	85.4558	444.737	8.47386	4.26445	22.1934
Timor-Leste	19858	122	5.9	1318000	86000	15.0668	0.0925645	230.907	1.4186	14.0453	0.0862889	215.252	1.32243	15.3256	0.932203	14.2866	230.907	14.0453	215.252	21.7409	1.32243	20.267
Turkey	10045658	83843	2.85	84339000	11021000	119.11	0.994119	911.501	7.60757	229.862	1.91848	1759.04	14.6813	7.65257	1.92982	14.7681	911.501	229.862	1759.04	58.2175	14.6813	112.349
United Arab Emirates	788187	2174	1.38	9890000	311000	79.6953	0.219818	2534.36	6.99035	317.626	0.876086	10100.7	27.8601	31.8006	3.98551	126.742	2534.36	317.626	10100.7	222.298	27.8601	885.969
Uzbekistan	200730	1497	3.98	34074000	2822000	5.891	0.0439338	71.1304	0.530475	8.14083	0.0607125	98.2958	0.733068	12.0744	1.38191	16.6857	71.1304	8.14083	98.2958	6.40517	0.733068	8.85137
Vietnam	1914393	34531	2.6	97339000	11988000	19.6673	0.35475	159.692	2.88046	41.6039	0.750432	337.811	6.09329	8.1197	2.11538	17.1763	159.692	41.6039	337.811	23.3885	6.09329	49.4757
Yemen	10197	1986	0.71	29826000	1383000	0.341883	0.0665862	7.3731	1.43601	2.64839	0.515809	57.1156	11.124	21.5662	7.74648	167.062	7.3731	2.64839	57.1156	30.9692	11.124	239.902
Algeria	222639	6349	1.9	43851000	4344000	5.07717	0.144786	51.2521	1.46156	14.6971	0.419117	148.361	4.23082	10.0946	2.89474	29.2212	51.2521	14.6971	148.361	14.7538	4.23082	42.7085
Angola	90316	1832	0.8	32866000	1202000	2.74801	0.0557415	75.1381	1.52413	18.8925	0.383223	516.574	10.4784	27.3428	6.875	187.981	75.1381	18.8925	516.574	41.6738	10.4784	286.508
Benin	25522	161	0.5	12123000	616000	2.10525	0.0132805	41.4318	0.261364	23.1578	0.146086	455.75	2.875	19.6802	11	216.482	41.4318	23.1578	455.75	5.14369	2.875	56.5806
Botswana	232432	2497	1.8	2352000	165000	98.8231	1.06165	1408.68	15.1333	301.96	3.24393	4304.3	46.2407	14.2545	3.05556	43.5556	1408.68	301.96	4304.3	215.719	46.2407	659.141
Burkina Faso	19636	333	0.4	20903000	821000	0.939387	0.0159307	23.9172	0.405603	12.9166	0.219048	328.861	5.57704	25.4604	13.75	350.081	23.9172	12.9166	328.861	10.3268	5.57704	141.994
Burundi	35500	38	0.79	11891000	484000	2.98545	0.00319569	73.3471	0.0785124	20.7848	0.0222485	510.644	0.546605	24.5682	6.96203	171.044	73.3471	20.7848	510.644	1.92891	0.546605	13.4291
Cameroon	109666	1853	1.3	26546000	1142000	4.13117	0.0698034	96.0298	1.62259	17.478	0.295322	406.28	6.86481	23.2452	4.23077	98.345	96.0298	17.478	406.28	37.7174	6.86481	159.574
Central African Republic	12454	101	1	4830000	216000	2.57847	0.020911	57.6574	0.467593	14.1816	0.11501	317.116	2.57176	22.3611	5.5	122.986	57.6574	14.1816	317.116	10.4559	2.57176	57.5074
Chad	6556	185	0.4	16426000	646000	0.399123	0.0112626	10.1486	0.286378	5.48795	0.154861	139.543	3.93769	25.4272	13.75	349.625	10.1486	5.48795	139.543	7.2818	3.93769	100.125
Congo	22418	370	1.6	5518000	249000	4.0627	0.0670533	90.0321	1.48594	13.9655	0.230496	309.485	5.10793	22.1606	3.4375	76.1772	90.0321	13.9655	309.485	32.9295	5.10793	113.195
Congo DR	80998	1225	0.8	89561000	4190000	0.904389	0.0136778	19.3313	0.292363	6.21768	0.0940351	132.902	2.00999	21.3749	6.875	146.953	19.3313	6.21768	132.902	6.24924	2.00999	42.9635
Cote d'Ivoire	77677	738	0.4	26378000	1234000	2.94476	0.0279779	62.9473	0.598055	40.4905	0.384696	865.526	8.22326	21.376	13.75	293.92	62.9473	40.4905	865.526	12.784	8.22326	175.78
Egypt	393808	21995	1.43	102334000	8418000	3.84826	0.214933	46.7817	2.61285	14.801	0.826667	179.929	10.0494	12.1566	3.84615	46.756	46.7817	14.801	179.929	31.7633	10.0494	122.167
Equatorial Guinea	14871	177	2.1	1403000	52700	10.5994	0.126158	282.182	3.35863	27.7604	0.330414	739.049	8.79642	26.6224	2.61905	69.7253	282.182	27.7604	739.049	89.4149	8.79642	234.182
Eritrea	8419	82	0.7	3497117	223815	2.40741	0.0234479	37.6159	0.366374	18.9154	0.184233	295.553	2.87865	15.625	7.85714	122.768	37.6159	18.9154	295.553	5.72461	2.87865	44.9791
Eswatini	67373	1341	2.1	1160000	66700	58.0802	1.15603	1010.09	20.1049	152.115	3.02771	2645.47	52.6558	17.3913	2.61905	45.5487	1010.09	152.115	2645.47	349.651	52.6558	915.753
Ethiopia	446268	7042	0.33	114964000	6123000	3.88181	0.061254	72.8839	1.15009	64.6968	1.0209	1214.73	19.1682	18.7758	16.6667	312.929	72.8839	64.6968	1214.73	21.5938	19.1682	359.897
Gabon	44409	295	6.3	2226000	120000	19.9501	0.132525	370.075	2.45833	17.4168	0.115696	323.081	2.14616	18.55	0.873016	16.1944	370.075	17.4168	323.081	45.6021	2.14616	39.8113
Gambia	10792	343	1.1	2417000	95000	4.46504	0.141911	113.6	3.61053	22.3252	0.709557	568	18.0526	25.4421	5	127.211	113.6	22.3252	568	91.8594	18.0526	459.297
Ghana	152243	1332	0.9	31073000	1643000	4.89953	0.0428668	92.6616	0.810712	29.9416	0.261964	566.265	4.95435	18.9124	6.11111	115.576	92.6616	29.9416	566.265	15.3325	4.95435	93.6985
Guinea	14871	400	0.3	13133000	618000	1.13234	0.0304576	24.0631	0.647249	20.7595	0.55839	441.157	11.8662	21.2508	18.3333	389.598	24.0631	20.7595	441.157	13.7546	11.8662	252.167
Guinea-Bissau	6713	149	1	1968000	90000	3.41108	0.0757114	74.5889	1.65556	18.7609	0.416413	410.239	9.10556	21.8667	5.5	120.267	74.5889	18.7609	410.239	36.2015	9.10556	199.108
Kenya	312572	5454	1.4	53771000	2237000	5.81302	0.10143	139.728	2.43809	22.8369	0.398476	548.932	9.5782	24.0371	3.92857	94.4315	139.728	22.8369	548.932	58.6045	9.5782	230.232
Lesotho	31106	683	1.3	2142000	161000	14.5219	0.318861	193.205	4.24224	61.439	1.34903	817.406	17.9479	13.3043	4.23077	56.2876	193.205	61.439	817.406	56.4402	17.9479	238.785
Liberia	6851	287	0.8	5058000	266000	1.35449	0.0567418	25.7556	1.07895	9.3121	0.3901	177.07	7.41776	19.015	6.875	130.728	25.7556	9.3121	177.07	20.5162	7.41776	141.049
Libya	393983	5796	3.2	6871000	475000	57.34	0.843545	829.438	12.2021	98.5531	1.44984	1425.6	20.9724	14.4653	1.71875	24.8622	829.438	98.5531	1425.6	176.507	20.9724	303.371
Madagascar	54101	1117	0.2	27691000	1388000	1.95374	0.040338	38.9777	0.804755	53.7278	1.1093	1071.89	22.1308	19.9503	27.5	548.633	38.9777	53.7278	1071.89	16.0551	22.1308	441.515
Malawi	80269	2420	1.3	19130000	783000	4.19597	0.126503	102.515	3.09068	17.7522	0.535204	433.716	13.0759	24.4317	4.23077	103.365	102.515	17.7522	433.716	75.5104	13.0759	319.467
Mali	26011	675	0.1	20251000	782000	1.28443	0.0333317	33.2621	0.863171	70.6437	1.83324	1829.42	47.4744	25.8964	55	1424.3	33.2621	70.6437	1829.42	22.353	47.4744	1229.42
Mauritania	49673	888	0.4	4650000	237000	10.6824	0.190968	209.591	3.74684	146.883	2.62581	2881.87	51.519	19.6203	13.75	269.778	209.591	146.883	2881.87	73.5139	51.519	1010.82
Mauritius	24264	240	3.4	1268000	234000	19.1356	0.189274	103.692	1.02564	30.9547	0.306179	167.738	1.65913	5.4188	1.61765	8.76571	103.692	30.9547	167.738	5.55775	1.65913	8.99047
Morocco	1004706	14915	1	36911000	4375000	27.2197	0.40408	229.647	3.40914	149.708	2.22244	1263.06	18.7503	8.4368	5.5	46.4024	229.647	149.708	1263.06	28.7623	18.7503	158.192
Mozambique	210991	2096	0.7	31255000	1369000	6.75063	0.0670613	154.121	1.53104	53.0407	0.52691	1210.95	12.0296	22.8305	7.85714	179.383	154.121	53.0407	1210.95	34.9546	12.0296	274.643
Namibia	152826	3726	2.7	2541000	142000	60.144	1.46635	1076.24	26.2394	122.516	2.98701	2192.34	53.4507	17.8944	2.03704	36.4515	1076.24	122.516	2192.34	469.538	53.4507	956.466
Niger	8076	281	0.39	24207000	995000	0.333623	0.0116082	8.11658	0.282412	4.70493	0.163706	114.465	3.98273	24.3286	14.1026	343.096	8.11658	4.70493	114.465	6.8707	3.98273	96.8945
Nigeria	24732	3085	0.5	206140000	9301000	0.119977	0.0149656	2.65907	0.331685	1.31974	0.164621	29.2498	3.64853	22.1632	11	243.795	2.65907	1.31974	29.2498	7.3512	3.64853	80.8632
Rwanda	121742	1384	1.6	12952000	663000	9.39947	0.106856	183.623	2.08748	32.3107	0.367318	631.204	7.17572	19.5354	3.4375	67.1531	183.623	32.3107	631.204	40.7799	7.17572	140.181
Senegal	79766	1899	0.3	16744000	806000	4.76386	0.113414	98.9653	2.35608	87.3374	2.07925	1814.36	43.1948	20.7742	18.3333	380.86	98.9653	87.3374	1814.36	48.9456	43.1948	897.337
Sierra Leone	7454	125	0.4	7977000	369000	0.934437	0.0156701	20.2005	0.338753	12.8485	0.215463	277.757	4.65786	21.6179	13.75	297.246	20.2005	12.8485	277.757	7.32313	4.65786	100.693
Somalia	24261	1335	0.87	15893000	723000	1.52652	0.0839992	33.556	1.84647	9.65042	0.53103	212.136	11.6731	21.982	6.32184	138.967	33.556	9.65042	212.136	40.5892	11.6731	256.598
South Africa	3528463	92530	2.3	59309000	5062000	59.4929	1.56013	697.049	18.2793	142.266	3.73076	1666.86	43.7115	11.7165	2.3913	28.0178	697.049	142.266	1666.86	214.17	43.7115	512.146
Sudan	48355	136	0.74	43849000	2486000	1.10276	0.00310155	19.4509	0.0547064	8.1962	0.0230521	144.568	0.406601	17.6384	7.43243	131.096	19.4509	8.1962	144.568	0.964931	0.406601	7.17179
Togo	34385	254	0.7	8279000	388000	4.15328	0.03068	88.6211	0.654639	32.6329	0.241057	696.309	5.14359	21.3376	7.85714	167.653	88.6211	32.6329	696.309	13.9684	5.14359	109.752
Tunisia	744967	25670	2.18	11819000	1588000	63.0313	2.17193	469.123	16.165	159.024	5.47963	1183.57	40.7832	7.4427	2.52294	18.7774	469.123	159.024	1183.57	120.311	40.7832	303.537
Uganda	154578	3357	0.5	45741000	1476000	3.37942	0.0733915	104.728	2.27439	37.1736	0.807306	1152	25.0183	30.9898	11	340.888	104.728	37.1736	1152	70.483	25.0183	775.313
Zambia	284389	3817	2	18384000	629000	15.4694	0.207626	452.129	6.06836	42.5408	0.570972	1243.35	16.688	29.2273	2.75	80.3752	452.129	42.5408	1243.35	177.362	16.688	487.746
Zimbabwe	223000	5180	1.7	14863000	688000	15.0037	0.348516	324.128	7.52907	48.5414	1.12755	1048.65	24.3588	21.6032	3.23529	69.8927	324.128	48.5414	1048.65	162.652	24.3588	526.227
														19.9914	8.50822

## Sheet: Feuil2
COUNTRY	Cumulative cases (10/19/21)	Cumulative deaths (10/19/21)	Hospital beds (per 1 000 people)	Total Population	Population >= 60 years-old	Cases/1k inhab	Deaths/1k inhab	Cases/1k inhab >= 60 years-old	Deaths/1k inhab >= 60 years-old	Cases*5.5/(1k inhab * Hospital beds per 1k inhab)	Deaths*5.5/(1k inhab * Hospital beds per 1k inhab)	Cases*5.5/(1k inhab >= 60 years-old * Hospital beds per 1k inhab)	Deaths*5.5/(1k inhab >= 60 years-old * Hospital beds per 1k inhab)	1/wa	1/wb	1/w
Albania	220487	3241	2.89	2850000	603000	77.3639	1.13719	365.65	5.37479	147.232	2.16421	695.874	10.2288	4.72637	1.90311	8.99482	365.65	147.232	695.874	25.4032	10.2288	48.3453
Austria	1350225	13855	7.27	8915000	2289000	151.455	1.55412	589.875	6.05286	114.581	1.17575	446.261	4.57919	3.89471	0.756534	2.94648	589.875	114.581	446.261	23.5742	4.57919	17.8346
Belarus	708931	5724	10.83	9410000	2129000	75.338	0.608289	332.988	2.68859	38.2603	0.308919	169.107	1.36539	4.41992	0.507849	2.24465	332.988	38.2603	169.107	11.8833	1.36539	6.03493
Belgium	2286532	28518	5.58	11543000	2956000	198.088	2.47059	773.522	9.6475	195.248	2.43517	762.432	9.50918	3.90494	0.985663	3.84895	773.522	195.248	762.432	37.6729	9.50918	37.1328
Bosnia and Herzegovina	302587	13645	3.49	3281000	829000	92.224	4.15879	365.002	16.4596	145.339	6.55397	575.219	25.9392	3.95778	1.57593	6.23719	365.002	145.339	575.219	65.1434	25.9392	102.662
Bulgaria	787178	31672	7.45	6923000	1952000	113.705	4.5749	403.267	16.2254	83.9431	3.37744	297.714	11.9785	3.54662	0.738255	2.61831	403.267	83.9431	297.714	57.5453	11.9785	42.4831
Croatia	767183	12918	5.54	4041000	1143000	189.85	3.19673	671.201	11.3018	188.479	3.17365	666.355	11.2202	3.53543	0.99278	3.50991	671.201	188.479	666.355	39.9569	11.2202	39.6684
Cyprus	208559	661	3.4	1207000	238000	172.791	0.547639	876.298	2.77731	279.515	0.885886	1417.54	4.49271	5.07143	1.61765	8.20378	876.298	279.515	1417.54	14.0849	4.49271	22.7845
Czech Republic	2530917	36624	6.62	10690000	2796000	236.756	3.42601	905.192	13.0987	196.7	2.84638	752.048	10.8826	3.82332	0.830816	3.17647	905.192	196.7	752.048	50.0806	10.8826	41.6077
Denmark	983899	3394	2.6	5834000	1524000	168.649	0.581762	645.603	2.22703	356.758	1.23065	1365.7	4.71103	3.82808	2.11538	8.09787	645.603	356.758	1365.7	8.52527	4.71103	18.0342
Estonia	253775	1956	4.57	1325000	356000	191.528	1.47623	712.851	5.49438	230.505	1.77664	857.917	6.61249	3.72191	1.2035	4.47932	712.851	230.505	857.917	20.4496	6.61249	24.6111
Finland	328847	1656	3.61	5529000	1603000	59.4768	0.299512	205.145	1.03306	90.6156	0.45632	312.547	1.57392	3.44916	1.52355	5.25495	205.145	90.6156	312.547	3.5632	1.57392	5.42869
France	11963184	123151	5.91	67202000	18038000	178.018	1.83255	663.221	6.82731	165.668	1.70542	617.211	6.35367	3.72558	0.930626	3.46712	663.221	165.668	617.211	25.4357	6.35367	23.6711
Germany	7570361	114127	8	83152000	23810000	91.0424	1.37251	317.949	4.79324	62.5917	0.943601	218.59	3.29535	3.49231	0.6875	2.40097	317.949	62.5917	218.59	16.7395	3.29535	11.5084
Greece	1535382	21479	4.2	10658000	3066000	144.059	2.01529	500.777	7.00554	188.649	2.63908	655.779	9.17393	3.47619	1.30952	4.55215	500.777	188.649	655.779	24.3526	9.17393	31.8903
Hungary	1297612	39947	7.01	9743000	2606000	133.184	4.10007	497.932	15.3289	104.495	3.21689	390.675	12.0269	3.73868	0.784593	2.93334	497.932	104.495	390.675	57.3097	12.0269	44.9648
Ireland	978104	5952	2.97	4983000	978000	196.288	1.19446	1000.11	6.08589	363.497	2.21197	1852.05	11.2702	5.09509	1.85185	9.43536	1000.11	363.497	1852.05	31.0082	11.2702	57.4225	Cases	mean	std		mean	std			mean	std			mean	std
Italy	7554344	139265	3.14	60177000	17957000	125.535	2.31426	420.691	7.75547	219.887	4.05363	736.879	13.5844	3.35117	1.75159	5.86989	420.691	219.887	736.879	25.9899	13.5844	45.5237	Europe	146.5	56.8801	0.38826	582.638	235.892	0.404869	1.04278	187.847	106.63	0.567642	1.46202	751.59	452.312	0.601806	1.55001
Latvia	288715	4661	5.49	1894000	523000	152.437	2.46093	552.036	8.91205	152.714	2.46541	553.042	8.92828	3.62141	1.00182	3.62801	552.036	152.714	553.042	32.2742	8.92828	32.333	America	70.2813	47.8575	0.680942	491.246	275.011	0.559823	0.822131	227.844	144.964	0.636242	0.934355	1873.36	1566.07	0.835968	1.22766
Lithuania	544242	7554	6.43	2760000	758000	197.189	2.73696	717.997	9.9657	168.669	2.3411	614.15	8.52432	3.64116	0.855365	3.11452	717.997	168.669	614.15	36.2867	8.52432	31.0384	Asia1	26.4299	29.8761	1.13039	251.044	403.383	1.60682	1.42148	54.1995	42.5268	0.784636	0.694129	523.2	484.635	0.926289	0.819442
Moldova	380985	10380	5.66	2656000	502000	143.443	3.90813	758.934	20.6773	139.388	3.79766	737.48	20.0928	5.29084	0.971731	5.14127	758.934	139.388	737.48	109.4	20.0928	106.308	Asia2	67.0475	63.1445	0.941788	830.278	863.362	1.03985	1.10412	198.141	169.349	0.854687	0.907515	2862.7	3321.4	1.16023	1.23194
Netherlands	3371037	21088	3.17	17380000	4623000	193.961	1.21335	729.188	4.56154	336.525	2.10518	1265.15	7.91434	3.75946	1.73502	6.52273	729.188	336.525	1265.15	17.1489	7.91434	29.7537	Africa	13.3932	21.855	1.63179	207.936	309.084	1.48644	0.910923	51.0771	58.3977	1.14333	0.700655	878.636	850.271	0.967717	0.593038
North Macedonia	234277	8042	4.28	2083000	431000	112.471	3.86078	543.566	18.6589	144.53	4.96128	698.508	23.9776	4.83295	1.28505	6.21056	543.566	144.53	698.508	90.1776	23.9776	115.882	World	65.7601	68.3137	1.03883	463.675	508.506	1.09669	1.05569	139.949	134.168	0.958691	0.922854	1342.12	1835.87	1.36789	1.31676
Norway	450908	1350	3.53	5391000	1255000	83.6409	0.250417	359.289	1.0757	130.319	0.390169	559.799	1.67602	4.29562	1.55807	6.69289	359.289	130.319	559.799	4.62078	1.67602	7.19952
Poland	422984	99761	6.54	37914000	9836000	11.1564	2.63124	43.0037	10.1424	9.3823	2.21282	36.1652	8.52957	3.85462	0.840979	3.24165	43.0037	9.3823	36.1652	39.0952	8.52957	32.8782	Deaths	mean	std		mean	std			mean	std			mean	std
Portugal	1499976	19029	3.45	10254000	3011000	146.282	1.85576	498.165	6.31983	233.203	2.95846	794.177	10.0751	3.40551	1.5942	5.42908	498.165	233.203	794.177	21.5223	10.0751	34.3108	Europe	2.16986	1.13813	0.52452	34.7564	22.0839	0.635392	1.21138	10.0116	5.72983	0.572317	1.09113	40.5053	26.1663	0.645996	1.23159
Romania	1848641	59027	6.89	19248000	4992000	96.0433	3.06666	370.321	11.8243	76.6673	2.44798	295.612	9.43886	3.85577	0.798258	3.0779	370.321	76.6673	295.612	45.5918	9.43886	36.3941	America	1.66567	1.30124	0.781213	104.536	92.8148	0.887873	1.13653	52.9095	53.6592	1.01417	1.2982	500.79	623.967	1.24597	1.59491
Russia	10485705	310513	7.12	144379000	32358000	72.6262	2.15068	324.053	9.59617	56.1017	1.66134	250.322	7.41277	4.46193	0.772472	3.44671	324.053	56.1017	250.322	42.8174	7.41277	33.0753	Asia1	0.229692	0.18803	0.818618	26.4114	33.7469	1.27774	1.56085	7.17846	8.90501	1.24052	1.51538	81.3442	105.171	1.29291	1.57938
Serbia	1359544	12936	5.61	6912000	1751000	196.693	1.87153	776.439	7.38778	192.837	1.83483	761.214	7.24292	3.94746	0.980392	3.87006	776.439	192.837	761.214	29.1629	7.24292	28.5911	Asia2	0.769063	0.837514	1.08901	107.424	107.103	0.997012	0.915526	28.0808	23.8156	0.84811	0.778793	438.345	476.44	1.08691	0.998074
Slovakia	1398557	16989	5.7	5456000	1272000	256.334	3.11382	1099.49	13.3561	247.34	3.00456	1060.92	12.8875	4.28931	0.964912	4.13881	1099.49	247.34	1060.92	57.2886	12.8875	55.2784	Africa	0.257254	0.468369	1.82065	64.8499	93.2198	1.43747	0.789539	16.0221	15.7787	0.984809	0.540912	304.917	299.396	0.981893	0.53931
Slovenia	493289	5662	4.43	2088000	579000	236.25	2.71169	851.967	9.77893	293.312	3.36665	1057.75	12.1409	3.60622	1.24153	4.47725	851.967	293.312	1057.75	35.2649	12.1409	43.7827	World	1.03441	1.18677	1.14729	68.0806	85.2299	1.2519	1.09118	21.8482	29.465	1.34863	1.17548	275.347	400.842	1.45577	1.26887
Spain	7457300	90136	2.97	47133000	12379000	158.218	1.91238	602.415	7.28136	292.997	3.54144	1115.58	13.484	3.8075	1.85185	7.05092	602.415	292.997	1115.58	27.7238	13.484	51.3403
Sweden	1416650	15377	2.14	10340000	2682000	137.007	1.48714	528.207	5.73341	352.12	3.82208	1357.54	14.7354	3.85533	2.57009	9.90856	528.207	352.12	1357.54	22.1042	14.7354	56.8098
Switzerland	1546877	12387	4.63	8633000	2184000	179.182	1.43484	708.277	5.6717	212.851	1.70446	841.366	6.73744	3.95284	1.1879	4.6956	708.277	212.851	841.366	22.4193	6.73744	26.632
Ukraine	3885416	103716	7.46	44119000	10431000	88.0667	2.35082	372.487	9.94305	64.9286	1.73318	274.622	7.33067	4.2296	0.737265	3.11834	372.487	64.9286	274.622	42.0552	7.33067	31.0058	I(Africa vs. EU)	10.9384			2.80201			1.14475	3.67771			2.08664	0.855406			2.61368
United Kingdom	14617314	150230	2.46	67158000	16390000	217.656	2.23696	891.843	9.16595	486.628	5.00134	1993.96	20.493	4.0975	2.23577	9.16107	891.843	486.628	1993.96	37.5575	20.493	83.97	D(Africa vs. EU)	8.4347			0.535951			1.53429	0.624863			2.0172	0.132841			2.28365
Argentina	6399196	117543	4.99	45350000	7045000	141.107	2.59191	908.332	16.6846	155.529	2.85681	1001.17	18.3898	6.43719	1.1022	7.0951	908.332	155.529	1001.17	107.402	18.3898	118.379
Bolivia	686023	19999	1.29	11673000	1210000	58.7701	1.71327	566.961	16.5281	250.57	7.30464	2417.28	70.4686	9.64711	4.26357	41.1311	566.961	250.57	2417.28	159.448	70.4686	679.819	I(Africa vs. World)	4.90996			2.2299			1.15893	2.73995			1.31713	1.5275			2.22036
Brazil	22563104	620366	2.09	212559000	29857000	106.15	2.91856	755.706	20.7779	279.342	7.68042	1988.7	54.6787	7.11924	2.63158	18.7348	755.706	279.342	1988.7	147.923	54.6787	389.271	D(Africa vs. World)	4.02096			1.04982			1.38204	1.36362			2.17315	0.903024			2.35277
Canada	2598904	30924	2.52	37916000	9438000	68.5437	0.815592	275.366	3.27654	149.599	1.78006	600.997	7.15118	4.01738	2.18254	8.76808	275.366	149.599	600.997	13.1631	7.15118	28.729
Chile	1883478	39285	2.06	19116000	3322000	98.5289	2.05508	566.971	11.8257	263.063	5.48688	1513.76	31.5735	5.75436	2.6699	15.3636	566.971	263.063	1513.76	68.0494	31.5735	181.685
Colombia	5357767	130395	1.71	50883000	6696000	105.296	2.56264	800.144	19.4736	338.671	8.24242	2573.56	62.6343	7.59901	3.21637	24.4413	800.144	338.671	2573.56	147.98	62.6343	475.959
Costa Rica	591745	7382	1.1	5094000	766000	116.165	1.44916	772.513	9.63708	580.825	7.24578	3862.57	48.1854	6.65013	5	33.2507	772.513	580.825	3862.57	64.0878	48.1854	320.439
Cuba	979929	8495	5.33	11327000	2407000	86.5127	0.749978	407.116	3.52929	89.272	0.773898	420.101	3.64186	4.70586	1.03189	4.85595	407.116	89.272	420.101	16.6083	3.64186	17.1381
Dominican Republic	462382	4255	1.56	10848000	1206000	42.6237	0.392238	383.401	3.52819	150.276	1.38289	1351.74	12.4391	8.99502	3.52564	31.7132	383.401	150.276	1351.74	31.7362	12.4391	111.89
Ecuador	559950	33699	1.39	17643000	1940000	31.7378	1.91005	288.634	17.3706	125.581	7.55775	1142.08	68.7327	9.09433	3.95683	35.9848	288.634	125.581	1142.08	157.974	68.7327	625.078
El Salvador	122628	3827	1.2	6486000	782000	18.9066	0.59004	156.813	4.89386	86.6551	2.70435	718.728	22.4302	8.29412	4.58333	38.0147	156.813	86.6551	718.728	40.5903	22.4302	186.039
Guatemala	639048	16126	0.44	16918000	1224000	37.7733	0.953186	522.098	13.1748	472.166	11.9148	6526.23	164.685	13.8219	12.5	172.774	522.098	472.166	6526.23	182.101	164.685	2276.27
Haiti	26807	780	0.71	11403000	883000	2.35087	0.0684031	30.359	0.883352	18.211	0.529883	235.175	6.84287	12.9139	7.74648	100.037	30.359	18.211	235.175	11.4075	6.84287	88.3683
Honduras	381254	10443	0.64	9905000	730000	38.4911	1.05432	522.266	14.3055	330.783	9.06053	4488.22	122.938	13.5685	8.59375	116.604	522.266	330.783	4488.22	194.104	122.938	1668.08
Jamaica	102505	2499	1.72	2961000	393000	34.6184	0.843972	260.827	6.35878	110.698	2.69875	834.04	20.3333	7.53435	3.19767	24.0924	260.827	110.698	834.04	47.9093	20.3333	153.198
Mexico	4125388	300334	0.98	128933000	14491000	31.9964	2.32938	284.686	20.7256	179.571	13.0731	1597.73	116.317	8.89745	5.61224	49.9347	284.686	179.571	1597.73	184.405	116.317	1034.92
Nicaragua	17526	218	0.93	6625000	576000	2.64543	0.0329057	30.4271	0.378472	15.645	0.194603	179.945	2.23828	11.5017	5.91398	68.021	30.4271	15.645	179.945	4.35309	2.23828	25.7441
Panama	529454	7469	2.25	4315000	528000	122.701	1.73094	1002.75	14.1458	299.935	4.23118	2451.18	34.5787	8.17235	2.44444	19.9769	1002.75	299.935	2451.18	115.605	34.5787	282.589
Paraguay	475686	16670	0.83	7133000	706000	66.6881	2.33703	673.776	23.6119	441.909	15.4863	4464.78	156.464	10.1034	6.62651	66.9502	673.776	441.909	4464.78	238.56	156.464	1580.82
Peru	2375813	203067	1.59	32972000	4124000	72.0555	6.15877	576.094	49.2403	249.248	21.3039	1992.78	170.328	7.99515	3.45912	27.6562	576.094	249.248	1992.78	393.684	170.328	1361.8
Trinidad and Tobago	97354	3082	3.02	1399000	237000	69.5883	2.203	410.776	13.0042	126.734	4.01209	748.103	23.6832	5.90295	1.82119	10.7504	410.776	126.734	748.103	76.7633	23.6832	139.801
United States of America	61558085	839500	2.87	330139000	75521000	186.461	2.54287	815.112	11.1161	357.33	4.87309	1562.06	21.3027	4.37149	1.91638	8.37741	815.112	357.33	1562.06	48.5939	21.3027	93.1243
Uruguay	456179	6199	2.43	3474000	703000	131.312	1.7844	648.903	8.81792	297.209	4.03876	1468.71	19.9583	4.94168	2.26337	11.1849	648.903	297.209	1468.71	43.5753	19.9583	98.6273
Venezuela	447288	5357	0.87	28436000	3444000	15.7296	0.188388	129.875	1.55546	99.4402	1.19096	821.046	9.83336	8.25668	6.32184	52.1974	129.875	99.4402	821.046	12.8429	9.83336	81.1909
Australia	1143036	1216	3.84	25653000	5586000	44.5576	0.0474019	204.625	0.217687	63.8195	0.0678933	293.083	0.311791	4.59237	1.43229	6.57762	204.625	63.8195	293.083	0.9997	0.311791	1.43186
New Zealand	14756	51	2.57	5018000	1114000	2.94061	0.0101634	13.246	0.045781	6.29314	0.0217505	28.3474	0.0979748	4.50449	2.14008	9.63996	13.246	6.29314	28.3474	0.20622	0.0979748	0.441327
Bangladesh	1595931	28105	0.79	164689000	13109000	9.69057	0.170655	121.743	2.14395	67.466	1.1881	847.579	14.9262	12.563	6.96203	87.4643	121.743	67.466	847.579	26.9345	14.9262	187.519
Burma (Myanmar)	532167	19293	1.04	54410000	5443000	9.78068	0.354586	97.7709	3.54455	51.7248	1.87521	517.058	18.7452	9.99633	5.28846	52.8652	97.7709	51.7248	517.058	35.4325	18.7452	187.383
Cambodia	120636	3015	0.9	16719000	1265000	7.2155	0.180334	95.3644	2.3834	44.0947	1.10204	582.783	14.5652	13.2166	6.11111	80.7681	95.3644	44.0947	582.783	31.5004	14.5652	192.503
China	116918	4849	4.31	1402667000	243415000	0.0833541	0.00345699	0.480324	0.0199207	0.106368	0.00441147	0.612942	0.0254209	5.76245	1.2761	7.35348	0.480324	0.106368	0.612942	0.114792	0.0254209	0.146486
Japan	1770545	18401	12.98	125769000	43170000	14.0778	0.146308	41.0133	0.426245	5.96515	0.0619949	17.3785	0.180612	2.91334	0.423729	1.23447	41.0133	5.96515	17.3785	1.2418	0.180612	0.526186
Korea, South	670483	6114	12.43	51727000	11976000	12.962	0.118197	55.9856	0.510521	5.73538	0.0522998	24.7724	0.225894	4.31922	0.442478	1.91116	55.9856	5.73538	24.7724	2.20505	0.225894	0.975687
Kyrgyzstan	186065	2819	4.41	6564000	531000	28.3463	0.429464	350.405	5.30885	35.3525	0.535612	437.013	6.62102	12.3616	1.24717	15.4169	350.405	35.3525	437.013	65.6258	6.62102	81.8462
Laos	119521	448	1.5	7276000	495000	16.4267	0.0615723	241.457	0.905051	60.2314	0.225765	885.341	3.31852	14.699	3.66667	53.8963	241.457	60.2314	885.341	13.3033	3.31852	48.7789
Mongolia	396337	2074	8	3278000	239000	120.908	0.632703	1658.31	8.67782	83.1244	0.434983	1140.09	5.966	13.7155	0.6875	9.42939	1658.31	83.1244	1140.09	119.021	5.966	81.8266
Philippines	2998530	52293	0.99	109581000	9433000	27.3636	0.477209	317.877	5.54362	152.02	2.65116	1765.98	30.7979	11.6168	5.55556	64.5376	317.877	152.02	1765.98	64.399	30.7979	357.772
Singapore	286397	838	2.49	5751000	1204000	49.7995	0.145714	237.871	0.696013	109.999	0.321858	525.418	1.53738	4.77658	2.20884	10.5507	237.871	109.999	525.418	3.32456	1.53738	7.34341
Thailand	2277476	21838	2.1	69800000	13412000	32.6286	0.312865	169.809	1.62824	85.4558	0.819409	444.737	4.26445	5.20429	2.61905	13.6303	169.809	85.4558	444.737	8.47386	4.26445	22.1934
Vietnam	1914393	34531	2.6	97339000	11988000	19.6673	0.35475	159.692	2.88046	41.6039	0.750432	337.811	6.09329	8.1197	2.11538	17.1763	159.692	41.6039	337.811	23.3885	6.09329	49.4757
Afghanistan	158394	7373	0.39	38928000	1644000	4.0689	0.189401	96.3467	4.48479	57.3819	2.67104	1358.74	63.2471	23.6788	14.1026	333.932	96.3467	57.3819	1358.74	106.195	63.2471	1497.62
Armenia	354981	8004	4.2	2963000	547000	119.805	2.70132	648.96	14.6325	156.887	3.53744	849.828	19.1617	5.41682	1.30952	7.09345	648.96	156.887	849.828	79.2618	19.1617	103.795
Azerbaijan	621563	8457	4.82	10113000	1177000	61.4618	0.83625	528.091	7.18522	70.1327	0.954228	602.593	8.1989	8.59218	1.14108	9.80436	528.091	70.1327	602.593	61.7367	8.1989	70.4464
Bahrain	294466	1397	1.74	1702000	90000	173.012	0.820799	3271.84	15.5222	546.876	2.59448	10342	49.0645	18.9111	3.16092	59.7765	3271.84	546.876	10342	293.542	49.0645	927.864
Georgia	962827	14218	2.89	3710000	798000	259.522	3.83235	1206.55	17.817	493.9	7.29339	2296.2	33.9079	4.64912	1.90311	8.84781	1206.55	493.9	2296.2	82.8336	33.9079	157.642
India	35875790	484213	0.53	1380004000	139611000	25.9969	0.350878	256.97	3.4683	269.779	3.64119	2666.67	35.9918	9.88464	10.3774	102.576	256.97	269.779	2666.67	34.2829	35.9918	355.766
Indonesia	4266649	144136	1.04	273524000	27523000	15.5988	0.526959	155.021	5.23693	82.4937	2.7868	819.824	27.6953	9.93802	5.28846	52.5568	155.021	82.4937	819.824	52.0447	27.6953	275.236
Iran	6208337	131915	1.56	83993000	8646000	73.9149	1.57055	718.059	15.2573	260.598	5.53719	2531.62	53.7919	9.71467	3.52564	34.2504	718.059	260.598	2531.62	148.22	53.7919	522.571
Iraq	2098908	24212	1.32	40222000	2054000	52.1831	0.601959	1021.86	11.7877	217.43	2.50816	4257.77	49.1155	19.5823	4.16667	81.5928	1021.86	217.43	4257.77	230.831	49.1155	961.794
Israel	1557597	8271	2.98	9198000	1513000	169.341	0.899217	1029.48	5.46662	312.542	1.65963	1900.04	10.0894	6.07931	1.84564	11.2202	1029.48	312.542	1900.04	33.2333	10.0894	61.3366
Jordan	1047953	12372	1.47	10203000	620000	102.71	1.21258	1690.25	19.9548	384.29	4.53688	6324.05	74.661	16.4565	3.7415	61.5718	1690.25	384.29	6324.05	328.386	74.661	1228.65
Kazakhstan	1083988	18284	6.06	18733000	2290000	57.8652	0.976032	473.357	7.98428	52.5179	0.885837	429.615	7.24646	8.18035	0.907591	7.42441	473.357	52.5179	429.615	65.3142	7.24646	59.2786
Kuwait	437602	2472	2.04	4271000	279000	102.459	0.578787	1568.47	8.86022	276.237	1.56046	4228.71	23.8878	15.3082	2.69608	41.2722	1568.47	276.237	4228.71	135.634	23.8878	365.681
Lebanon	780833	9298	2.73	6825000	764000	114.408	1.36234	1022.03	12.1702	230.492	2.74465	2059.04	24.5186	8.93325	2.01465	17.9974	1022.03	230.492	2059.04	108.719	24.5186	219.031
Malaysia	2788860	31696	1.88	32366000	3548000	86.1663	0.979299	786.037	8.93348	252.082	2.86497	2299.58	26.1352	9.12232	2.92553	26.6876	786.037	252.082	2299.58	81.4941	26.1352	238.414
Nepal	833946	11606	0.3	29137000	2521000	28.6215	0.398325	330.8	4.60373	524.728	7.30263	6064.66	84.4017	11.5577	18.3333	211.891	330.8	524.728	6064.66	53.2086	84.4017	975.491
Oman	308261	4119	1.47	5107000	218000	60.3605	0.80654	1414.04	18.8945	225.839	3.01767	5290.63	70.6937	23.4266	3.7415	87.6506	1414.04	225.839	5290.63	442.634	70.6937	1656.11
Pakistan	1307174	28974	0.63	220892000	14885000	5.91771	0.131168	87.8182	1.94652	51.6625	1.14512	766.667	16.9935	14.8399	8.73016	129.555	87.8182	51.6625	766.667	28.8862	16.9935	252.181
Qatar	274529	619	1.25	2881000	103000	95.2895	0.214856	2665.33	6.00971	419.274	0.945366	11727.5	26.4427	27.9709	4.4	123.072	2665.33	419.274	11727.5	168.097	26.4427	739.626
Saudi Arabia	583531	8895	2.24	34814000	2037000	16.7614	0.255501	286.466	4.36672	41.1552	0.627345	703.376	10.7218	17.0908	2.45536	41.9641	286.466	41.1552	703.376	74.6308	10.7218	183.245
Sri Lanka	592128	15134	4.15	21898000	3599000	27.0403	0.691113	164.526	4.20506	35.8365	0.915933	218.046	5.57297	6.08447	1.3253	8.06375	164.526	35.8365	218.046	25.5855	5.57297	33.9085
Syria	50527	2930	1.4	17501000	1318000	2.88709	0.167419	38.3361	2.22307	11.3421	0.657718	150.606	8.73347	13.2785	3.92857	52.1653	38.3361	11.3421	150.606	29.5189	8.73347	115.967
Tajikistan	17493	125	4.67	9538000	549000	1.83403	0.0131055	31.8634	0.227687	2.16	0.0154347	37.5265	0.268154	17.3734	1.17773	20.4612	31.8634	2.16	37.5265	3.95569	0.268154	4.65874
Timor-Leste	19858	122	5.9	1318000	86000	15.0668	0.0925645	230.907	1.4186	14.0453	0.0862889	215.252	1.32243	15.3256	0.932203	14.2866	230.907	14.0453	215.252	21.7409	1.32243	20.267
Turkey	10045658	83843	2.85	84339000	11021000	119.11	0.994119	911.501	7.60757	229.862	1.91848	1759.04	14.6813	7.65257	1.92982	14.7681	911.501	229.862	1759.04	58.2175	14.6813	112.349
United Arab Emirates	788187	2174	1.38	9890000	311000	79.6953	0.219818	2534.36	6.99035	317.626	0.876086	10100.7	27.8601	31.8006	3.98551	126.742	2534.36	317.626	10100.7	222.298	27.8601	885.969
Uzbekistan	200730	1497	3.98	34074000	2822000	5.891	0.0439338	71.1304	0.530475	8.14083	0.0607125	98.2958	0.733068	12.0744	1.38191	16.6857	71.1304	8.14083	98.2958	6.40517	0.733068	8.85137
Yemen	10197	1986	0.71	29826000	1383000	0.341883	0.0665862	7.3731	1.43601	2.64839	0.515809	57.1156	11.124	21.5662	7.74648	167.062	7.3731	2.64839	57.1156	30.9692	11.124	239.902
Algeria	222639	6349	1.9	43851000	4344000	5.07717	0.144786	51.2521	1.46156	14.6971	0.419117	148.361	4.23082	10.0946	2.89474	29.2212	51.2521	14.6971	148.361	14.7538	4.23082	42.7085
Angola	90316	1832	0.8	32866000	1202000	2.74801	0.0557415	75.1381	1.52413	18.8925	0.383223	516.574	10.4784	27.3428	6.875	187.981	75.1381	18.8925	516.574	41.6738	10.4784	286.508
Benin	25522	161	0.5	12123000	616000	2.10525	0.0132805	41.4318	0.261364	23.1578	0.146086	455.75	2.875	19.6802	11	216.482	41.4318	23.1578	455.75	5.14369	2.875	56.5806
Botswana	232432	2497	1.8	2352000	165000	98.8231	1.06165	1408.68	15.1333	301.96	3.24393	4304.3	46.2407	14.2545	3.05556	43.5556	1408.68	301.96	4304.3	215.719	46.2407	659.141
Burkina Faso	19636	333	0.4	20903000	821000	0.939387	0.0159307	23.9172	0.405603	12.9166	0.219048	328.861	5.57704	25.4604	13.75	350.081	23.9172	12.9166	328.861	10.3268	5.57704	141.994
Burundi	35500	38	0.79	11891000	484000	2.98545	0.00319569	73.3471	0.0785124	20.7848	0.0222485	510.644	0.546605	24.5682	6.96203	171.044	73.3471	20.7848	510.644	1.92891	0.546605	13.4291
Cameroon	109666	1853	1.3	26546000	1142000	4.13117	0.0698034	96.0298	1.62259	17.478	0.295322	406.28	6.86481	23.2452	4.23077	98.345	96.0298	17.478	406.28	37.7174	6.86481	159.574
Central African Republic	12454	101	1	4830000	216000	2.57847	0.020911	57.6574	0.467593	14.1816	0.11501	317.116	2.57176	22.3611	5.5	122.986	57.6574	14.1816	317.116	10.4559	2.57176	57.5074
Chad	6556	185	0.4	16426000	646000	0.399123	0.0112626	10.1486	0.286378	5.48795	0.154861	139.543	3.93769	25.4272	13.75	349.625	10.1486	5.48795	139.543	7.2818	3.93769	100.125
Congo	22418	370	1.6	5518000	249000	4.0627	0.0670533	90.0321	1.48594	13.9655	0.230496	309.485	5.10793	22.1606	3.4375	76.1772	90.0321	13.9655	309.485	32.9295	5.10793	113.195
Congo DR	80998	1225	0.8	89561000	4190000	0.904389	0.0136778	19.3313	0.292363	6.21768	0.0940351	132.902	2.00999	21.3749	6.875	146.953	19.3313	6.21768	132.902	6.24924	2.00999	42.9635
Cote d'Ivoire	77677	738	0.4	26378000	1234000	2.94476	0.0279779	62.9473	0.598055	40.4905	0.384696	865.526	8.22326	21.376	13.75	293.92	62.9473	40.4905	865.526	12.784	8.22326	175.78
Egypt	393808	21995	1.43	102334000	8418000	3.84826	0.214933	46.7817	2.61285	14.801	0.826667	179.929	10.0494	12.1566	3.84615	46.756	46.7817	14.801	179.929	31.7633	10.0494	122.167
Equatorial Guinea	14871	177	2.1	1403000	52700	10.5994	0.126158	282.182	3.35863	27.7604	0.330414	739.049	8.79642	26.6224	2.61905	69.7253	282.182	27.7604	739.049	89.4149	8.79642	234.182
Eritrea	8419	82	0.7	3497117	223815	2.40741	0.0234479	37.6159	0.366374	18.9154	0.184233	295.553	2.87865	15.625	7.85714	122.768	37.6159	18.9154	295.553	5.72461	2.87865	44.9791
Eswatini	67373	1341	2.1	1160000	66700	58.0802	1.15603	1010.09	20.1049	152.115	3.02771	2645.47	52.6558	17.3913	2.61905	45.5487	1010.09	152.115	2645.47	349.651	52.6558	915.753
Ethiopia	446268	7042	0.33	114964000	6123000	3.88181	0.061254	72.8839	1.15009	64.6968	1.0209	1214.73	19.1682	18.7758	16.6667	312.929	72.8839	64.6968	1214.73	21.5938	19.1682	359.897
Gabon	44409	295	1.3	2226000	120000	19.9501	0.132525	370.075	2.45833	84.4044	0.560681	1565.7	10.4006	18.55	4.23077	78.4808	370.075	84.4044	1565.7	45.6021	10.4006	192.932
Gambia	10792	343	1.1	2417000	95000	4.46504	0.141911	113.6	3.61053	22.3252	0.709557	568	18.0526	25.4421	5	127.211	113.6	22.3252	568	91.8594	18.0526	459.297
Ghana	152243	1332	0.9	31073000	1643000	4.89953	0.0428668	92.6616	0.810712	29.9416	0.261964	566.265	4.95435	18.9124	6.11111	115.576	92.6616	29.9416	566.265	15.3325	4.95435	93.6985
Guinea	14871	400	0.3	13133000	618000	1.13234	0.0304576	24.0631	0.647249	20.7595	0.55839	441.157	11.8662	21.2508	18.3333	389.598	24.0631	20.7595	441.157	13.7546	11.8662	252.167
Guinea-Bissau	6713	149	1	1968000	90000	3.41108	0.0757114	74.5889	1.65556	18.7609	0.416413	410.239	9.10556	21.8667	5.5	120.267	74.5889	18.7609	410.239	36.2015	9.10556	199.108
Kenya	312572	5454	1.4	53771000	2237000	5.81302	0.10143	139.728	2.43809	22.8369	0.398476	548.932	9.5782	24.0371	3.92857	94.4315	139.728	22.8369	548.932	58.6045	9.5782	230.232
Lesotho	31106	683	1.3	2142000	161000	14.5219	0.318861	193.205	4.24224	61.439	1.34903	817.406	17.9479	13.3043	4.23077	56.2876	193.205	61.439	817.406	56.4402	17.9479	238.785
Liberia	6851	287	0.8	5058000	266000	1.35449	0.0567418	25.7556	1.07895	9.3121	0.3901	177.07	7.41776	19.015	6.875	130.728	25.7556	9.3121	177.07	20.5162	7.41776	141.049
Libya	393983	5796	3.2	6871000	475000	57.34	0.843545	829.438	12.2021	98.5531	1.44984	1425.6	20.9724	14.4653	1.71875	24.8622	829.438	98.5531	1425.6	176.507	20.9724	303.371
Madagascar	54101	1117	0.2	27691000	1388000	1.95374	0.040338	38.9777	0.804755	53.7278	1.1093	1071.89	22.1308	19.9503	27.5	548.633	38.9777	53.7278	1071.89	16.0551	22.1308	441.515
Malawi	80269	2420	1.3	19130000	783000	4.19597	0.126503	102.515	3.09068	17.7522	0.535204	433.716	13.0759	24.4317	4.23077	103.365	102.515	17.7522	433.716	75.5104	13.0759	319.467
Mali	26011	675	0.1	20251000	782000	1.28443	0.0333317	33.2621	0.863171	70.6437	1.83324	1829.42	47.4744	25.8964	55	1424.3	33.2621	70.6437	1829.42	22.353	47.4744	1229.42
Mauritania	49673	888	0.4	4650000	237000	10.6824	0.190968	209.591	3.74684	146.883	2.62581	2881.87	51.519	19.6203	13.75	269.778	209.591	146.883	2881.87	73.5139	51.519	1010.82
Mauritius	24264	240	3.4	1268000	234000	19.1356	0.189274	103.692	1.02564	30.9547	0.306179	167.738	1.65913	5.4188	1.61765	8.76571	103.692	30.9547	167.738	5.55775	1.65913	8.99047
Morocco	1004706	14915	1	36911000	4375000	27.2197	0.40408	229.647	3.40914	149.708	2.22244	1263.06	18.7503	8.4368	5.5	46.4024	229.647	149.708	1263.06	28.7623	18.7503	158.192
Mozambique	210991	2096	0.7	31255000	1369000	6.75063	0.0670613	154.121	1.53104	53.0407	0.52691	1210.95	12.0296	22.8305	7.85714	179.383	154.121	53.0407	1210.95	34.9546	12.0296	274.643
Namibia	152826	3726	2.7	2541000	142000	60.144	1.46635	1076.24	26.2394	122.516	2.98701	2192.34	53.4507	17.8944	2.03704	36.4515	1076.24	122.516	2192.34	469.538	53.4507	956.466
Niger	8076	281	0.39	24207000	995000	0.333623	0.0116082	8.11658	0.282412	4.70493	0.163706	114.465	3.98273	24.3286	14.1026	343.096	8.11658	4.70493	114.465	6.8707	3.98273	96.8945
Nigeria	24732	3085	0.5	206140000	9301000	0.119977	0.0149656	2.65907	0.331685	1.31974	0.164621	29.2498	3.64853	22.1632	11	243.795	2.65907	1.31974	29.2498	7.3512	3.64853	80.8632
Rwanda	121742	1384	1.6	12952000	663000	9.39947	0.106856	183.623	2.08748	32.3107	0.367318	631.204	7.17572	19.5354	3.4375	67.1531	183.623	32.3107	631.204	40.7799	7.17572	140.181
Senegal	79766	1899	0.3	16744000	806000	4.76386	0.113414	98.9653	2.35608	87.3374	2.07925	1814.36	43.1948	20.7742	18.3333	380.86	98.9653	87.3374	1814.36	48.9456	43.1948	897.337
Sierra Leone	7454	125	0.4	7977000	369000	0.934437	0.0156701	20.2005	0.338753	12.8485	0.215463	277.757	4.65786	21.6179	13.75	297.246	20.2005	12.8485	277.757	7.32313	4.65786	100.693
Somalia	24261	1335	0.87	15893000	723000	1.52652	0.0839992	33.556	1.84647	9.65042	0.53103	212.136	11.6731	21.982	6.32184	138.967	33.556	9.65042	212.136	40.5892	11.6731	256.598
South Africa	3528463	92530	2.3	59309000	5062000	59.4929	1.56013	697.049	18.2793	142.266	3.73076	1666.86	43.7115	11.7165	2.3913	28.0178	697.049	142.266	1666.86	214.17	43.7115	512.146
Sudan	48355	136	0.74	43849000	2486000	1.10276	0.00310155	19.4509	0.0547064	8.1962	0.0230521	144.568	0.406601	17.6384	7.43243	131.096	19.4509	8.1962	144.568	0.964931	0.406601	7.17179
Togo	34385	254	0.7	8279000	388000	4.15328	0.03068	88.6211	0.654639	32.6329	0.241057	696.309	5.14359	21.3376	7.85714	167.653	88.6211	32.6329	696.309	13.9684	5.14359	109.752
Tunisia	744967	25670	2.18	11819000	1588000	63.0313	2.17193	469.123	16.165	159.024	5.47963	1183.57	40.7832	7.4427	2.52294	18.7774	469.123	159.024	1183.57	120.311	40.7832	303.537
Uganda	154578	3357	0.5	45741000	1476000	3.37942	0.0733915	104.728	2.27439	37.1736	0.807306	1152	25.0183	30.9898	11	340.888	104.728	37.1736	1152	70.483	25.0183	775.313
Zambia	284389	3817	2	18384000	629000	15.4694	0.207626	452.129	6.06836	42.5408	0.570972	1243.35	16.688	29.2273	2.75	80.3752	452.129	42.5408	1243.35	177.362	16.688	487.746
Zimbabwe	223000	5180	1.7	14863000	688000	15.0037	0.348516	324.128	7.52907	48.5414	1.12755	1048.65	24.3588	21.6032	3.23529	69.8927	324.128	48.5414	1048.65	162.652	24.3588	526.227
														Africa moyenne
						0.119977	0.00310155							20.3082	8.73101
						98.8231	2.17193							Africa min/max
						31862.5	700.271							7.4427	1.71875
														30.9898	55
														EU moyenne
														3.98788	1.25693
